# Supplementary material for: KLK3/PSA and cathepsin D activate VEGF-C and VEGF-D
Source: eLife. 2019 May 17;8:e44478. doi: 10.7554/eLife.44478 (PMC6588350; doi:10.7554/eLife.44478)
Supplement: Figure 5—source data 1. [file elife-44478-fig5-data1.zip]

Archive with 1 entries (1 files):
- Figure 5-Source data 1.pzfx
